# Supplementary material for: Sea surface temperature modulates El Niño and La Niña driven leptospirosis patterns: Evidence from causal machine learning in Colombia
Source: PLOS Glob Public Health. 2025 Nov 6;5(11):e0005238. doi: 10.1371/journal.pgph.0005238 (PMC12591457; doi:10.1371/journal.pgph.0005238)
Supplement: S1 File — (XLSX) [file pgph.0005238.s001.xlsx]

## Sheet: Sheet1
The table shows the episodes according to each climate agency and the consensus. The rows without data in the column Consensus mean that in that month, there is no consensus about the episode occurring. The climate agencies included were the National Oceanic and Atmospheric Administration (NOAA), the Tokyo Climate Center (TCC), the Meteorological Office of the Australian Government (MOAG), and th…
	NOAA (USA)	TCC (Japan)	MOAG (Australia)	IDEAM (Colombia)	Consensus
2007-01-01	El Niño	Neutral	Neutral	Neutral
2007-02-01	El Niño	Neutral	Neutral	Neutral
2007-03-01	Neutral	Neutral	Neutral	Neutral
2007-04-01	Neutral	La Niña	Neutral	Neutral
2007-05-01	Neutral	La Niña	Neutral	Neutral
2007-06-01	La Niña	La Niña	La Niña	Neutral
2007-07-01	La Niña	La Niña	La Niña	Neutral
2007-08-01	La Niña	La Niña	La Niña	Neutral
2007-09-01	La Niña	La Niña	La Niña	Neutral
2007-10-01	La Niña	La Niña	La Niña	La Niña	La Niña
2007-11-01	La Niña	La Niña	La Niña	La Niña	La Niña
2007-12-01	La Niña	La Niña	La Niña	La Niña	La Niña
2008-01-01	La Niña	La Niña	La Niña	La Niña	La Niña
2008-02-01	La Niña	La Niña	La Niña	La Niña	La Niña
2008-03-01	La Niña	La Niña	Neutral	Neutral
2008-04-01	La Niña	La Niña	Neutral	Neutral
2008-05-01	La Niña	La Niña	Neutral	Neutral
2008-06-01	La Niña	Neutral	Neutral	Neutral
2008-07-01	La Niña	Neutral	Neutral	Neutral
2008-08-01	Neutral	Neutral	La Niña	Neutral
2008-09-01	Neutral	Neutral	La Niña	Neutral
2008-10-01	La Niña	Neutral	La Niña	Neutral
2008-11-01	La Niña	Neutral	La Niña	Neutral
2008-12-01	La Niña	Neutral	La Niña	Neutral
2009-01-01	La Niña	Neutral	La Niña	Neutral
2009-02-01	La Niña	Neutral	La Niña	Neutral
2009-03-01	La Niña	Neutral	La Niña	Neutral
2009-04-01	La Niña	Neutral	La Niña	Neutral
2009-05-01	Neutral	Neutral	El Niño	Neutral
2009-06-01	El Niño	El Niño	El Niño	Neutral
2009-07-01	El Niño	El Niño	El Niño	Neutral
2009-08-01	El Niño	El Niño	El Niño	Neutral
2009-09-01	El Niño	El Niño	El Niño	Neutral
2009-10-01	El Niño	El Niño	El Niño	Neutral
2009-11-01	El Niño	El Niño	El Niño	Neutral
2009-12-01	El Niño	El Niño	El Niño	Neutral
2010-01-01	El Niño	El Niño	El Niño	Neutral
2010-02-01	El Niño	El Niño	El Niño	Neutral
2010-03-01	El Niño	El Niño	El Niño	Neutral
2010-04-01	El Niño	El Niño	La Niña	Neutral
2010-05-01	La Niña	Neutral	La Niña	Neutral
2010-06-01	La Niña	Neutral	La Niña	Neutral
2010-07-01	La Niña	La Niña	La Niña	Neutral
2010-08-01	La Niña	La Niña	La Niña	Neutral
2010-09-01	La Niña	La Niña	La Niña	Neutral
2010-10-01	La Niña	La Niña	La Niña	La Niña	La Niña
2010-11-01	La Niña	La Niña	La Niña	La Niña	La Niña
2010-12-01	La Niña	La Niña	La Niña	La Niña	La Niña
2011-01-01	La Niña	La Niña	La Niña	La Niña	La Niña
2011-02-01	La Niña	La Niña	La Niña	Neutral
2011-03-01	La Niña	La Niña	La Niña	Neutral
2011-04-01	La Niña	La Niña	La Niña	Neutral
2011-05-01	La Niña	Neutral	La Niña	Neutral
2011-06-01	La Niña	Neutral	La Niña	Neutral
2011-07-01	La Niña	Neutral	La Niña	Neutral
2011-08-01	La Niña	Neutral	La Niña	Neutral
2011-09-01	La Niña	Neutral	La Niña	Neutral
2011-10-01	La Niña	Neutral	La Niña	Neutral
2011-11-01	La Niña	Neutral	La Niña	Neutral
2011-12-01	La Niña	Neutral	La Niña	Neutral
2012-01-01	La Niña	Neutral	La Niña	Neutral
2012-02-01	La Niña	Neutral	La Niña	Neutral
2012-03-01	La Niña	Neutral	La Niña	Neutral
2012-04-01	La Niña	Neutral	Neutral	Neutral
2012-05-01	Neutral	Neutral	Neutral	Neutral	Neutral
2012-06-01	Neutral	Neutral	Neutral	Neutral	Neutral
2012-07-01	Neutral	Neutral	Neutral	Neutral	Neutral
2012-08-01	Neutral	Neutral	Neutral	Neutral	Neutral
2012-09-01	Neutral	Neutral	Neutral	Neutral	Neutral
2012-10-01	Neutral	Neutral	Neutral	Neutral	Neutral
2012-11-01	Neutral	Neutral	Neutral	Neutral	Neutral
2012-12-01	Neutral	Neutral	Neutral	Neutral	Neutral
2013-01-01	Neutral	Neutral	Neutral	Neutral	Neutral
2013-02-01	Neutral	Neutral	Neutral	Neutral	Neutral
2013-03-01	Neutral	Neutral	Neutral	Neutral	Neutral
2013-04-01	Neutral	Neutral	Neutral	Neutral	Neutral
2013-05-01	Neutral	Neutral	Neutral	Neutral	Neutral
2013-06-01	Neutral	Neutral	Neutral	Neutral	Neutral
2013-07-01	Neutral	Neutral	Neutral	Neutral	Neutral
2013-08-01	Neutral	Neutral	Neutral	Neutral	Neutral
2013-09-01	Neutral	Neutral	Neutral	Neutral	Neutral
2013-10-01	Neutral	Neutral	Neutral	Neutral	Neutral
2013-11-01	Neutral	Neutral	Neutral	Neutral	Neutral
2013-12-01	Neutral	Neutral	Neutral	Neutral	Neutral
2014-01-01	Neutral	Neutral	Neutral	Neutral	Neutral
2014-02-01	Neutral	Neutral	Neutral	Neutral	Neutral
2014-03-01	Neutral	Neutral	Neutral	Neutral	Neutral
2014-04-01	Neutral	Neutral	Neutral	Neutral	Neutral
2014-05-01	Neutral	Neutral	Neutral	Neutral	Neutral
2014-06-01	Neutral	El Niño	Neutral	Neutral
2014-07-01	Neutral	El Niño	Neutral	Neutral
2014-08-01	Neutral	El Niño	Neutral	Neutral
2014-09-01	Neutral	El Niño	Neutral	Neutral
2014-10-01	El Niño	El Niño	Neutral	Neutral
2014-11-01	El Niño	El Niño	Neutral	Neutral
2014-12-01	El Niño	El Niño	Neutral	Neutral
2015-01-01	El Niño	El Niño	Neutral	Neutral
2015-02-01	El Niño	El Niño	Neutral	Neutral
2015-03-01	El Niño	El Niño	Neutral	Neutral
2015-04-01	El Niño	El Niño	El Niño	Neutral
2015-05-01	El Niño	El Niño	El Niño	Neutral
2015-06-01	El Niño	El Niño	El Niño	Neutral
2015-07-01	El Niño	El Niño	El Niño	El Niño	El Niño
2015-08-01	El Niño	El Niño	El Niño	El Niño	El Niño
2015-09-01	El Niño	El Niño	El Niño	El Niño	El Niño
2015-10-01	El Niño	El Niño	El Niño	El Niño	El Niño
2015-11-01	El Niño	El Niño	El Niño	El Niño	El Niño
2015-12-01	El Niño	El Niño	El Niño	El Niño	El Niño
2016-01-01	El Niño	El Niño	El Niño	El Niño	El Niño
2016-02-01	Neutral	El Niño	El Niño	Neutral
2016-03-01	Neutral	El Niño	El Niño	Neutral
2016-04-01	Neutral	El Niño	El Niño	Neutral
2016-05-01	Neutral	El Niño	Neutral	Neutral
2016-06-01	Neutral	Neutral	Neutral	Neutral
2016-07-01	La Niña	Neutral	Neutral	Neutral
2016-08-01	La Niña	Neutral	Neutral	Neutral
2016-09-01	La Niña	Neutral	Neutral	Neutral
2016-10-01	La Niña	Neutral	Neutral	Neutral
2016-11-01	La Niña	Neutral	Neutral	Neutral
2016-12-01	La Niña	Neutral	Neutral	Neutral
2017-01-01	La Niña	Neutral	Neutral	Neutral
2017-02-01	Neutral	Neutral	Neutral	Neutral	Neutral
2017-03-01	Neutral	Neutral	Neutral	Neutral	Neutral
2017-04-01	Neutral	Neutral	Neutral	Neutral	Neutral
2017-05-01	Neutral	Neutral	Neutral	Neutral	Neutral
2017-06-01	Neutral	Neutral	Neutral	Neutral	Neutral
2017-07-01	Neutral	Neutral	Neutral	Neutral	Neutral
2017-08-01	Neutral	Neutral	Neutral	Neutral	Neutral
2017-09-01	La Niña	La Niña	Neutral	Neutral
2017-10-01	La Niña	La Niña	La Niña	Neutral
2017-11-01	La Niña	La Niña	La Niña	Neutral
2017-12-01	La Niña	La Niña	Neutral	La Niña
2018-01-01	La Niña	La Niña	La Niña	La Niña	La Niña
2018-02-01	La Niña	La Niña	Neutral	La Niña
2018-03-01	La Niña	La Niña	Neutral	Neutral
2018-04-01	La Niña	La Niña	Neutral	Neutral
2018-05-01	Neutral	Neutral	Neutral	Neutral	Neutral
2018-06-01	Neutral	Neutral	Neutral	Neutral	Neutral
2018-07-01	Neutral	Neutral	Neutral	Neutral	Neutral
2018-08-01	Neutral	Neutral	Neutral	Neutral	Neutral
2018-09-01	El Niño	El Niño	Neutral	Neutral
2018-10-01	El Niño	El Niño	Neutral	Neutral
2018-11-01	El Niño	El Niño	Neutral	Neutral
2018-12-01	El Niño	El Niño	Neutral	Neutral
2019-01-01	El Niño	El Niño	Neutral	Neutral
2019-02-01	El Niño	El Niño	Neutral	Neutral
2019-03-01	El Niño	El Niño	Neutral	Neutral
2019-04-01	El Niño	El Niño	Neutral	Neutral
2019-05-01	El Niño	El Niño	Neutral	Neutral
2019-06-01	El Niño	Neutral	Neutral	Neutral
2019-07-01	El Niño	Neutral	Neutral	Neutral
2019-08-01	Neutral	Neutral	Neutral	Neutral	Neutral
2019-09-01	Neutral	Neutral	Neutral	Neutral	Neutral
2019-10-01	Neutral	Neutral	Neutral	Neutral	Neutral
2019-11-01	Neutral	Neutral	Neutral	Neutral	Neutral
2019-12-01	Neutral	Neutral	Neutral	Neutral	Neutral
2020-01-01	Neutral	Neutral	Neutral	Neutral	Neutral
2020-02-01	Neutral	Neutral	Neutral	Neutral	Neutral
2020-03-01	Neutral	Neutral	Neutral	Neutral	Neutral
2020-04-01	Neutral	Neutral	Neutral	Neutral	Neutral
2020-05-01	Neutral	Neutral	Neutral	Neutral	Neutral
2020-06-01	Neutral	Neutral	Neutral	Neutral	Neutral
2020-07-01	Neutral	La Niña	Neutral	Neutral
2020-08-01	La Niña	La Niña	Neutral	Neutral
2020-09-01	La Niña	La Niña	La Niña	Neutral
2020-10-01	La Niña	La Niña	La Niña	Neutral
2020-11-01	La Niña	La Niña	La Niña	La Niña	La Niña
2020-12-01	La Niña	La Niña	La Niña	Neutral
2021-01-01	La Niña	La Niña	La Niña	Neutral
2021-02-01	La Niña	La Niña	La Niña	Neutral
2021-03-01	La Niña	La Niña	Neutral	Neutral
2021-04-01	La Niña	La Niña	Neutral	Neutral
2021-05-01	La Niña	Neutral	Neutral	Neutral
2021-06-01	Neutral	Neutral	Neutral	Neutral
2021-07-01	Neutral	Neutral	La Niña	Neutral
2021-08-01	La Niña	La Niña	La Niña	Neutral
2021-09-01	La Niña	La Niña	La Niña	Neutral
2021-10-01	La Niña	La Niña	La Niña	Neutral
2021-11-01	La Niña	La Niña	La Niña	Neutral
2021-12-01	La Niña	La Niña	La Niña	La Niña	La Niña
2022-01-01	La Niña	La Niña	Neutral	Neutral
2022-02-01	La Niña	La Niña	La Niña	La Niña	La Niña
2022-03-01	La Niña	La Niña	La Niña	Neutral
2022-04-01	La Niña	La Niña	La Niña	Neutral
2022-05-01	La Niña	La Niña	La Niña	Neutral
2022-06-01	La Niña	La Niña	La Niña	Neutral
2022-07-01	La Niña	La Niña	La Niña	Neutral
2022-08-01	La Niña	La Niña	La Niña	Neutral
2022-09-01	La Niña	La Niña	La Niña	Neutral
2022-10-01	La Niña	La Niña	La Niña	Neutral
2022-11-01	La Niña	La Niña	Neutral	Neutral
2022-12-01	La Niña	La Niña	La Niña	Neutral
2023-01-01	La Niña	Neutral	La Niña	Neutral
2023-02-01	Neutral	Neutral	La Niña	Neutral
2023-03-01	Neutral	Neutral	La Niña	Neutral
2023-04-01	Neutral	El Niño	Neutral	Neutral
2023-05-01	Neutral	El Niño	El Niño	Neutral
2023-06-01	El Niño	El Niño	El Niño	Neutral
2023-07-01	El Niño	El Niño	Neutral	Neutral
2023-08-01	El Niño	El Niño	El Niño	El Niño	El Niño
2023-09-01	El Niño	El Niño	El Niño	El Niño	El Niño
2023-10-01	El Niño	El Niño	El Niño	El Niño	El Niño
2023-11-01	El Niño	El Niño	El Niño	El Niño	El Niño
2023-12-01	El Niño	El Niño	Neutral	El Niño
